# Supplementary material for: Cardiovascular Magnetic Resonance in Patients with Cardiac Electronic Devices: Evidence from a Multicenter Study
Source: J Clin Med. 2023 Oct 22;12(20):6673. doi: 10.3390/jcm12206673 (PMC10607654; doi:10.3390/jcm12206673)
Supplement: Supplementary file 1 [file jcm-12-06673-s001.zip]

Archive with 1 entries (1 files):
- jcm-2635474-supplementary.pdf
